# Supplementary material for: The accumulation of active ingredients of Polygonatum cyrtonema Hua is associated with soil characteristics and bacterial community
Source: Front Microbiol. 2024 Mar 15;15:1347204. doi: 10.3389/fmicb.2024.1347204 (PMC10978593; doi:10.3389/fmicb.2024.1347204)
Supplement: Supplementary file 1 [file Table_1.XLSX]

## Sheet: Sheet1
Sample	Raw_Tags	Raw_Bases	Valid_Tags	Valid_Bases	Valid%	Q20%	Q30%	GC%
YH_rhizome4	80877	40.44M	71303	30.07M	88.16	96.95	91.47	55.15
YH_rhizome3	82694	41.35M	78758	33.21M	95.24	97.04	91.33	55.21
YH_rhizome2	82991	41.50M	75592	31.93M	91.08	97.16	91.74	54.7
YH_rhizome1	84388	42.19M	76802	31.85M	91.01	97.64	93.22	54.69
QT_rhizome4	84490	42.24M	74190	30.94M	87.81	97.2	91.79	55.2
QT_rhizome3	81288	40.64M	71375	29.45M	87.81	97.67	93.31	55.12
QT_rhizome2	68286	34.14M	56298	23.66M	82.44	94.66	86.6	53.5
QT_rhizome1	54694	27.35M	43428	18.16M	79.4	95.1	88.83	53.15
TT_rhizome4	87080	43.54M	72693	30.29M	83.48	94.6	87.69	56.82
TT_rhizome3	68313	34.16M	54244	22.87M	79.41	92.61	83.78	56.03
TT_rhizome2	54262	27.13M	43882	18.57M	80.87	90.22	80.62	55.91
TT_rhizome1	88876	44.44M	76591	32.46M	86.18	90.9	80.97	56.05
JNS_rhizome4	74178	37.09M	52639	22.29M	70.96	90.69	81.12	55.84
JNS_rhizome3	84053	42.03M	75832	32.11M	90.22	97.42	92.83	54.92
JNS_rhizome2	85960	42.98M	83110	35.19M	96.68	97.68	93.21	54.94
JNS_rhizome1	52356	26.18M	43689	18.10M	83.45	96.84	91.74	54.76
JNFL_rhizome4	80616	40.31M	71549	30.35M	88.75	96.54	90.57	54.63
JNFL_rhizome3	80279	40.14M	78641	33.36M	97.96	97.38	92.19	54.62
JNFL_rhizome2	80916	40.46M	75076	30.34M	92.78	97.74	93.13	55.2
JNFL_rhizome1	82840	41.42M	80986	32.71M	97.76	97.97	93.62	55.21
WY_rhizome4	82010	41.01M	77595	32.37M	94.62	97.29	91.67	55.25
WY_rhizome3	80000	40.00M	74922	30.92M	93.65	97.78	93.26	55.19
WY_rhizome2	84064	42.03M	65009	27.37M	77.33	94.68	86.2	53.59
WY_rhizome1	48742	24.37M	45628	19.20M	93.61	95.01	88.27	53.14
