# Supplementary material for: The accumulation of active ingredients of Polygonatum cyrtonema Hua is associated with soil characteristics and bacterial community
Source: Front Microbiol. 2024 Mar 15;15:1347204. doi: 10.3389/fmicb.2024.1347204 (PMC10978593; doi:10.3389/fmicb.2024.1347204)
Supplement: Supplementary file 2 [file Table_2.XLSX]

## Sheet: Sheet1
Sample	Raw_Tags	Raw_Bases	Valid_Tags	Valid_Bases	Valid%	Q20%	Q30%	GC%
YH_rhizosphere4	81874	40.94M	72710	30.03M	88.81	96.84	91.27	56.8
YH_rhizosphere3	84312	42.16M	76306	31.47M	90.5	96.88	91.29	57.05
YH_rhizosphere2	81956	40.98M	72336	29.90M	88.26	96.05	89.14	56.87
YH_rhizosphere1	86051	43.03M	76071	31.46M	88.4	97.23	92.17	57.55
QT_rhizosphere4	82294	41.15M	62391	26.04M	75.81	96.29	89.7	57.37
QT_rhizosphere3	85147	42.57M	62161	25.89M	73	97.02	91.78	56.89
QT_rhizosphere2	65229	32.61M	54455	22.71M	83.48	95.29	87.51	57.27
QT_rhizosphere1	83649	41.82M	63208	26.33M	75.56	97.14	92.05	56.63
TT_rhizosphere4	85292	42.65M	73383	30.27M	86.04	96.88	91.4	56.9
TT_rhizosphere3	84295	42.15M	69386	28.62M	82.31	96.85	91.28	56.99
TT_rhizosphere2	82624	41.31M	64360	26.53M	77.9	97.07	91.76	57.31
TT_rhizosphere1	85655	42.83M	69757	28.77M	81.44	97.22	92.17	57.23
JNS_rhizosphere4	86276	43.14M	63724	26.31M	73.86	96.47	90.13	57.09
JNS_rhizosphere3	82755	41.38M	63259	26.12M	76.44	97.04	91.86	57.05
JNS_rhizosphere2	80471	40.24M	59552	24.62M	74	95.72	88.31	56.6
JNS_rhizosphere1	81526	40.76M	61913	25.62M	75.94	97.18	92.05	56.43
JNFL_rhizosphere4	87014	43.51M	69998	28.97M	80.44	96.85	91.32	56.8
JNFL_rhizosphere3	85023	42.51M	69879	28.92M	82.19	96.93	91.48	56.92
JNFL_rhizosphere2	84079	42.04M	65140	26.97M	77.47	97.04	91.77	56.91
JNFL_rhizosphere1	86081	43.04M	69521	28.77M	80.76	97.21	92.19	57.04
WY_rhizosphere4	82876	41.44M	73026	30.10M	88.11	96.27	89.62	57.1
WY_rhizosphere3	82612	41.31M	69424	28.61M	84.04	97.08	91.82	56.96
WY_rhizosphere2	84416	42.21M	65712	27.06M	77.84	95.78	88.47	56.95
WY_rhizosphere1	83727	41.86M	73878	30.43M	88.24	97.36	92.52	56.75
