# Supplementary material for: The accumulation of active ingredients of Polygonatum cyrtonema Hua is associated with soil characteristics and bacterial community
Source: Front Microbiol. 2024 Mar 15;15:1347204. doi: 10.3389/fmicb.2024.1347204 (PMC10978593; doi:10.3389/fmicb.2024.1347204)
Supplement: Supplementary file 3 [file Table_3.XLSX]

## Sheet: 汇总
Name	Saponins mg/g	Flavonoids mg/g	Polysaccharides mg/g
Yuhang	76.38±5.72d	2.33±0.29a	212.33±2.15b
Qiantang	122.64±9.28b	2.09±0.08ab	164.05±6.35c
Tiantai	78.48±3.46d	2.09±0.21ab	244.81±7.03a
Wuyi	100.98±7.83c	2.33±0.08a	146.83±2.52d		14.68
Jingning	138.17±8.11a	1.76±0.08c	248.36±2.96a

## Sheet: Flavonoids
	Rutin concentration mg/mL	A510nm	∆A510nm
	0	0.051	0
	0.004	0.078	0.027
	0.008	0.106	0.055
	0.016	0.181	0.13
	0.024	0.244	0.193
	0.032	0.311	0.26
	0.04	0.393	0.342
	Blank	0.055	0.0536667
		0.053
		0.053
	Name	A510nm	∆A510nm	Substituting into thestandardcurve mg/mL	Quality Fraction%	The quality of the Flavonoids mg/g	Average value mg/g	Standard deviation	Differentiation analysis
1	Yuhang	0.061	0.007	0.00166524	0.199829	1.99829	2.33	0.29	a	2.33±0.29a
		0.064	0.01	0.00201705	0.242046	2.42046
		0.065	0.011	0.00213432	0.256119	2.56119
2	Qiantang	0.062	0.008	0.00178251	0.213901	2.13901	2.09	0.08	ab	2.09±0.08ab
		0.062	0.008	0.00178251	0.213901	2.13901
		0.061	0.007	0.00166524	0.199829	1.99829
3	Tiantai	0.06	0.006	0.00154797	0.185756	1.85756	2.09	0.21	ab	2.09±0.21ab
		0.063	0.009	0.00189978	0.227974	2.27974
		0.062	0.008	0.00178251	0.213901	2.13901
4	Wuyi	0.064	0.01	0.00201705	0.242046	2.42046	2.33	0.08	a	2.33±0.08a
		0.063	0.009	0.00189978	0.227974	2.27974
		0.063	0.009	0.00189978	0.227974	2.27974
5	Jingning	0.059	0.005	0.0014307	0.171684	1.71684	1.76	0.08	c	1.76±0.08c
		0.059	0.005	0.0014307	0.171684	1.71684
		0.06	0.006	0.00154797	0.185756	1.85756

## Sheet: polysaccharides
	Glucose concentration mg/mL	∆A582nm
	0.025	0.0995
	0.125	0.5135
	0.25	0.9665
	0.375	1.4015
	0.5	1.9105
	Blank	0.077	0.078
		0.079
	Name	A582nm	∆A582nm	Substituting into thestandard curve mg/mL	The quality of the polysaccharides mg	The content of polysaccharides mg/g	Average value mg/g	Standard deviation	Differentiation analysis
1	Yuhang	0.501	0.423	0.107141	21.4282	214.282	212.33	2.15	b	212.33±2.15b
		0.498	0.42	0.106342	21.2684	212.684
		0.493	0.415	0.105011	21.0022	210.022
2	Qiantang	0.412	0.334	0.0834443	16.6889	166.889	164.05	6.35	c	164.05±6.35c
		0.415	0.337	0.084243	16.8486	168.486
		0.393	0.315	0.0783854	15.6771	156.771
3	Tiantai	0.57	0.492	0.125513	25.1025	251.025	244.81	7.03	a	244.81±7.03a
		0.561	0.483	0.123116	24.6232	246.232
		0.544	0.466	0.11859	23.718	237.18
4	Wuyi	0.378	0.3	0.0743916	14.8783	148.783	146.83	2.52	d	146.83±2.52d
		0.376	0.298	0.0738591	14.7718	147.718
		0.369	0.291	0.0719953	14.3991	143.991
5	Jingning	0.571	0.493	0.125779	25.1558	251.558	248.36	2.96	a	248.36±2.96a
		0.564	0.486	0.123915	24.783	247.83
		0.56	0.482	0.12285	24.57	245.7

## Sheet: Saponins
V/μL	Quality/mg	A544nm	∆A544nm
0	0	0.074	0
20	0.00265	0.101	0.027
40	0.0053	0.138	0.064
80	0.0106	0.212	0.138
160	0.0212	0.361	0.287
320	0.0424	0.674	0.6
640	0.0848	1.277	1.203
Blank	0.079	0.078
	0.076
	0.079
Name	A544nm	∆A544nm	Substituting into thestandardcurve mg/mL	The quality of the Saponins mg/g	Average value mg/g	Standard deviation	Differentiation analysis
Yuhang	0.351	0.273	0.0197705	71.1739	76.38	5.72	d	76.38±5.72d
	0.368	0.29	0.0209598	75.4554
	0.396	0.318	0.0229187	82.5073
Qiantang	0.513	0.435	0.031104	111.974	122.64	9.28	b	122.64±9.28b
	0.573	0.495	0.0353015	127.085
	0.58	0.502	0.0357912	128.848
Tiantai	0.365	0.287	0.02075	74.6999	78.48	3.46	d	78.48±3.46d
	0.392	0.314	0.0226389	81.4999
	0.383	0.305	0.0220092	79.2332
Wuyi	0.444	0.366	0.0262768	94.5963	100.98	7.83	c	100.98±7.83c
	0.46	0.382	0.0273961	98.626
	0.504	0.426	0.0304743	109.708
Jingning	0.613	0.535	0.0380999	137.16	138.17	8.11	a	138.17±8.11a
	0.587	0.509	0.036281	130.611
	0.651	0.573	0.0407584	146.73
