# Supplementary material for: The accumulation of active ingredients of Polygonatum cyrtonema Hua is associated with soil characteristics and bacterial community
Source: Front Microbiol. 2024 Mar 15;15:1347204. doi: 10.3389/fmicb.2024.1347204 (PMC10978593; doi:10.3389/fmicb.2024.1347204)
Supplement: Supplementary file 4 [file Table_4.XLSX]

## Sheet: 汇总
Name	pH	OM g/kg	AN mg/kg	OP mg/kg	AK mg/kg
Yuhang	4.86±0.04c	20.29±1.04c	110.27±1.17c	7.66±0.04b	175.03±2.39b
Qiantang	6.81±0.07a	28.45±0.85ab	100.1±5.58d	5.21±0.41d	67.79±1.15e
Tiantai	4.93±0.14c	27.48±1.4b	146.95±3.42b	5.89±0.15c	162.61±2.85c
Jingning	5.09±0.06b	28±0.9b	170.94±1.75a	21.95±0.51a	272.71±3.38a
Wuyi	4.52±0.03d	30.91±2.24a	96.83±3.38d	4.62±0.23d	88.96±4.48d

## Sheet: pH
	Name	pH	平均值	标准偏差	差异性分析
1	Yuhang	4.9	4.86	0.04	c	4.86±0.04c
		4.86
		4.82
2	Qiantang	6.74	6.81	0.07	a	6.81±0.07a
		6.81
		6.88
3	Tiantai	5.09	4.93	0.14	c	4.93±0.14c
		4.9
		4.81
4	Jingning	5.14	5.09	0.06	b	5.09±0.06b
		5.11
		5.03
5	Wuyi	4.53	4.52	0.03	d	4.52±0.03d
		4.49
		4.54

## Sheet: OM
	CK	19.9	19.9
		20.1
	编号	滴定体积（ml）	有机质含量（%）	有机质含量（g·kg-1）	平均值（g·kg-1）	标准偏差（g/kg）	差异性分析
1	Yuhang	18.26	1.97984	19.4384	20.29	1.04	c	20.29±1.04c
		18.08	2.18465	21.4493
		18.21	2.03673	19.997
2	Qiantang	17.54	2.79909	27.4819	28.45	0.85	ab	28.45±0.85ab
		17.42	2.93563	28.8225
		17.4	2.95838	29.046
3	Tiantai	17.58	2.75357	27.0351	27.48	1.4	b	27.48±1.4b
		17.4	2.95838	29.046
		17.64	2.6853	26.3648
4	Jingning	17.48	2.86736	28.1522	28	0.9	b	28±0.9b
		17.58	2.75357	27.0351
		17.42	2.93563	28.8225
5	Wuyi	17.22	3.1632	31.0568	30.91	2.24	a	30.91±2.24a
		17.44	2.91287	28.5991
		17.04	3.36801	33.0677

## Sheet: AN
	KB1	KB2	平均KB
	0.03	0.032	0.031
	编号	滴定体积（ml）	滴定体积（ml）(减空白)	碱解氮含量（mg·kg-1）	平均值（mg·kg-1）	标准偏差（mg·kg-1）	差异性分析
1	Yuhang	0.812	0.781	109.34	110.27	1.17	c	110.27±1.17c
		0.828	0.797	111.58
		0.816	0.785	109.9
2	Qiantang	0.7	0.669	93.66	100.1	5.58	d	100.1±5.58d
		0.77	0.739	103.46
		0.768	0.737	103.18
3	Tiantai	1.086	1.055	147.7	146.95	3.42	b	146.95±3.42b
		1.054	1.023	143.22
		1.102	1.071	149.94
4	Jingning	1.266	1.235	172.9	170.94	1.75	a	170.94±1.75a
		1.248	1.217	170.38
		1.242	1.211	169.54
5	Wuyi	0.7	0.669	93.66	96.83	3.38	d	96.83±3.38d
		0.748	0.717	100.38
		0.72	0.689	96.46

## Sheet: AP
	空白对照	0.049
													磷系列标准液（mg/L）	吸光度（A）
	编号	吸光度（A）	待测液浓度（mg·L-1）	速效磷含量（mg·kg-1）	平均值（mg·kg-1）	标准偏差（mg·kg-1）	差异性分析						0	0.044
1	Yuhang	0.325	0.0761101	7.61101	7.66	0.04	b	7.66±0.04b					0.1	0.34
		0.327	0.0768844	7.68844									0.2	0.63
		0.327	0.0768844	7.68844									0.3	0.878
2	Qiantang	0.267	0.0536565	5.36565	5.21	0.41	d	5.21±0.41d					0.4	1.131
		0.271	0.055205	5.5205									0.5	1.328
		0.251	0.0474624	4.74624
3	Tiantai	0.285	0.0606248	6.06248	5.89	0.15	c	5.89±0.15c
		0.279	0.058302	5.8302
		0.278	0.0579149	5.79149
4	Jingning	0.703	0.222446	22.2446	21.95	0.51	a	21.95±0.51a
		0.703	0.222446	22.2446
		0.68	0.213542	21.3542
5	Wuyi	0.241	0.043591	4.3591	4.62	0.23	d	4.62±0.23d
		0.252	0.0478495	4.78495
		0.25	0.0470752	4.70752

## Sheet: AK
2022-12-08
	编号	火焰法测得样品浓度（mg·L-1）	速效钾含量（mg·kg-1）	平均值（mg·kg-1）	标准偏差（mg·kg-1）	差异性分析
1	Yuhang	0.8884	177.68	175.03	2.39	b	175.03±2.39b
		0.8653	173.06
		0.8717	174.34
2	Qiantang	0.3331	66.62	67.79	1.15	e	67.79±1.15e
		0.3446	68.92
		0.3391	67.82
3	Tiantai	0.804	160.8	162.61	2.85	c	162.61±2.85c
		0.8295	165.9
		0.8057	161.14
4	Jingning	1.3642	272.84	272.71	3.38	a	272.71±3.38a
		1.3463	269.26
		1.3801	276.02
5	Wuyi	0.4702	94.04	88.96	4.48	d	88.96±4.48d
		0.428	85.6
		0.4362	87.24
